# Supplementary material for: Adaptability of non-genetic diversity in bacterial chemotaxis
Source: eLife. 2014 Oct 3;3:e03526. doi: 10.7554/eLife.03526 (PMC4210811; doi:10.7554/eLife.03526)
Supplement: Supplementary file 1. — DOI: http://dx.doi.org/10.7554/eLife.03526.019 [file elife03526s001.xlsx]

## Sheet: Sheet1
Receptor Parameters
Name	Description	Type	Value	Reference
e0	Basal energy of receptor cluster	Fixed	6 kBT	Shimizu et al. 2010
e1	Receptor energy change per methyl group addition	Fixed	-1 kBT	Shimizu et al. 2010
	Taroff−meAsp diss. constant	Fixed	18.2 µM	Shimizu et al. 2010
	Taron−meAsp diss. constant	Fixed	3000 µM	Shimizu et al. 2010
	Tsroff−meAsp diss. constant	Fixed	104 µM	Endres and Wingreen, 2006
	Tsron−meAsp diss. constant	Fixed	109 µM	Endres and Wingreen, 2006
NTAR	Number of Tar receptor dimers	Fixed	2 (6*)	Shimizu et al. 2010, Li and Hazelbauer, 2004
NTSR	Number of Tsr receptor dimers	Fixed	4 (0*)	Shimizu et al. 2010, Li and Hazelbauer, 2004
Signaling Parameters
Name	Description	Type	Value	Reference
kr	Catalytic rate of CheR	Fitted	350 s-1	this study
Kr	Equilibrium constant of CheR activity	Fitted	300 μM	this study
kb	Catalytic rate of CheB	Fitted	266 s-1	this study
Kb	Equilibrium constant of CheB activity	Fitted	200 μM	this study
aP	CheA autophosphorylation rate	Fitted	12.5 s-1	this study
aB	Rate of CheB phosphorylation by CheA	Fixed	15 μM-1 s-1	Stewart, Jahreis, and Parkinson, 2000
dB	CheB autodephosphorylation rate	Fixed	0.5 s-1	Stewart, 1993, Kentner and Sourjik, 2006
aY	Rate of CheY phosphorylation by CheA	Fixed	50 μM-1 s-1	this study
dZ	Rate of CheY desphosphorylation by CheZ	Fixed	5 μM-1 s-1	this study
Motor Parameters
Name	Description	Type	Value	Reference
w0	Basal switching frequency	Fixed	1.3 s-1	Sneddon et al., 2012, Cluzel et al., 2000
g1	Transition energy of motor	Fixed	40 kBT	Sneddon et al., 2012, Cluzel et al., 2000
KD	Dissociation constant of CheY-motor interaction	Fixed	3.06 mM	Sneddon et al., 2012, Cluzel et al., 2000
Simulation Parameters
Name	Description	Type	Value	Reference
v	Cell speed	Fixed	20 mm s-1	Sneddon et al., 2012, Berg and Brown, 1972
DROT	Rotational diffusion	Fixed	0.062 rad s-1	Sneddon et al., 2012, Berg and Brown, 1972
krot	Post-tumble redirection angle Gamma distribution shape parameter	Fixed	4	Sneddon et al., 2012, Berg and Brown, 1972
qrot	Post-tumble redirection angle Gamma distribution scale parameter	Fixed	18.32	Sneddon et al., 2012, Berg and Brown, 1972
D	Diffusion coefficient of methyl-aspartate	Fixed	550 mm2 s-1	Lewus et al., 2001
k	Nutrient pickup rate	Fixed	10–4 mmol/mM/s	This study
Gene expression parameters
Name	Description	Type	Value	Reference
<T>	Population mean receptors per cell (Tar + Tsr)	Population variable, fixed during fitting	15000 mol./cell	Li and Hazelbauer, 2004
<A>	Population mean CheA proteins per cell	Population variable, fixed during fitting	6700 mol./cell	Li and Hazelbauer, 2004
<W>	Population mean CheW proteins per cell	Population variable, fixed during fitting	6700 mol./cell	Li and Hazelbauer, 2004
<R>	Population mean CheR proteins per cell	Population variable, fixed during fitting	140 mol./cell	Li and Hazelbauer, 2004
<B>	Population mean CheB proteins per cell	Population variable, fixed during fitting	240 mol./cell	Li and Hazelbauer, 2004
<Y>	Population mean CheY proteins per cell	Population variable, fixed during fitting	8200 mol./cell	Li and Hazelbauer, 2004
<Z>	Population mean CheZ proteins per cell	Population variable, fixed during fitting	3200 mol./cell	Li and Hazelbauer, 2004
x	Conversion between mol./cell and mM for proteins	Fixed	833 mM/mol./cell
ARB	Translational coupling coefficient between CheR and CheB	Fixed	0.485	Lovdok et al., 2009
ABY	Translational coupling coefficient between CheB and CheY	Fixed	0.21	Lovdok et al., 2009
AYZ	Translational coupling coefficient between CheY and CheZ	Fixed	0.25	Lovdok et al., 2009
η	Intrinsic noise scaling coefficient	Population variable, fitted during fitting	0.125	this study
ω	Extrinsic noise scaling coefficient	Population variable, fitted during fitting	0.26	this study
Notes:
*Values in parentheses were used when directly comparison to Shimizu et al., 2010 to reflect the Tsr knockout mutation used in that study.
